# Supplementary material for: Concordance in assessments between investigators and blinded independent central review (BICR) in hematology oncology clinical trials: a meta-analysis
Source: Oncologist. 2025 Nov 9;30(11):oyaf375. doi: 10.1093/oncolo/oyaf375 (PMC12622372; doi:10.1093/oncolo/oyaf375)
Supplement: oyaf375_Supplementary_Data [file oyaf375_supplementary_data.zip]

Archive with 2 entries (2 files):
- supplementary figures.docx
- supplementary text and tables.docx
